# Supplementary material for: The regional association between bronchiectasis and lung cancer in chest CT
Source: BMC Pulm Med. 2016 Nov 15;16:151. doi: 10.1186/s12890-016-0311-4 (PMC5111282; doi:10.1186/s12890-016-0311-4)
Supplement: Additional file 1: — Figure S1. Example CT images of (A) underlying bronchiectasis and newly diagnosed lung cancer existing in the same lobe and (B) secondary traction bronchiectasis caused by lung cancer. (ZIP 7247 kb) [file 12890_2016_311_MOESM1_ESM.zip]

Archive with 2 entries (2 files):
- Supplementary Figure 1BR3.eps
- Supplementary Figure 1AR3.eps
